# Supplementary material for: Simulated annealing approach to vascular structure with application to the coronary arteries
Source: R Soc Open Sci. 2016 Feb 10;3(2):150431. doi: 10.1098/rsos.150431 (PMC4785968; doi:10.1098/rsos.150431)
Supplement: Zipped file containing all data used in the figures of the paper, with corresponding .m files for generating plots. [file rsos150431supp1.zip]

Archive with 1 entries (1 files):
- data_v1_0_20160115_34.ZIPFILE
